# Supplementary material for: Clinical long-term nocturnal sleeping disturbances and excessive daytime sleepiness in Parkinson’s disease
Source: PLoS One. 2021 Dec 1;16(12):e0259935. doi: 10.1371/journal.pone.0259935 (PMC8635374; doi:10.1371/journal.pone.0259935)
Supplement: S1 Dataset — (XLSX) [file pone.0259935.s001.xlsx]

## Sheet: ESTUDIO SUEÑO SPSS_May 2021 to 
ID	Age baseline	Age long	sex	disease duration baseline	UPDRS_I_BL	UPDRS_II_BL	UPDRS_III_BL	UPDRS_IV_BL	UPDRS_I_long	UPDRS_II_long	UPDRS_III_long	UPDRS_IV_long	PDSS1_BL	PDSS2_BL	PDSS3_BL	PDSS4_BL	PDSS5_BL	PDSS6_BL	PDSS7_BL	PDSS8_BL	PDSS9_BL	PDSS10_BL	PDSS11_BL	PDSS12_BL	PDSS13_BL	PDSS14_BL	PDSS15_BL	PDSS_Total_BL	PDSS1_long	PDSS2_long	PDSS3_long	PDSS4_long	PDSS5_long	PDSS6_long	PDSS7_long	PDSS8_long	PDSS9_long	PDSS10_long	PDSS11_long	PDSS12_long	PDSS13_long	PDSS14_long	PDSS15_long	PDSS_Total_long	ESS_1_BL	ESS_2_BL	ESS_3_BL	ESS_4_BL	ESS_5_BL
1	76	80	2	3	5	8	15	2	6	19	41	2	6	0	4	1	2	9	10	5	10	2	5	10	9	6	10	89	6	6	9	5	5	6	5	5	6	6	6	5	5	6	8	89	1	2	1	0	3
2	70	76	2	8	0	6	15	3	2	6	45	3	8	10	8	10	10	10	10	5	3	10	10	1	10	0	2	107	8	8	5	9	9	5	10	9	5	9	9	9	9	4	10	118	0	2	0	0	2
3	83	88	1	5	1	8	18	1	2	14	30	9	9	10	9	10	10	10	10	6	10	10	10	7	10	10	8	139	7	10	8	4	4	10	10	8	10	6	9	6	9	10	8	119	0	2	2	1	3
4	63	72	2	4	2	12	19	4	2	19	37	1	6	10	3	5	4	7	10	7	9	4	10	10	10	6	2	103	4	3	7	9	6	6	10	8	7	9	10	9	9	8	7	112	3	1	3	0	0
5	58	64	1	6	3	9	15	2	1	18	24	9	7	10	8	8	8	4	8	10	10	4	4	10	8	8	10	117	5	4	5	4	4	10	10	9	10	4	8	10	8	6	10	107	0	1	1	0	1
6	69	76	2	8	7	19	32	9	6	22	47	6	3	7	6	5	2	2	9	10	7	2	3	2	8	5	9	80	6	7	5	3	6	5	10	7	10	7	10	6	10	8	10	110	3	3	1	1	2
7	61	67	1	1	1	7	9	1	3	13	20	7	5	9	4	10	8	8	10	6	6	10	4	10	10	10	4	114	7	9	0	9	9	2	10	7	6	9	9	8	9	6	7	107	2	2	0	2	0
8	71	76	2	7	1	3	10	3	2	17	29	6	5	10	5	10	10	8	10	9	10	10	10	10	7	3	10	127	6	8	6	9	8	10	10	7	9	5	6	10	10	9	7	120	1	0	0	0	1
9	62	64	2	1	2	3	14	2	2	7	8	4	10	9	8	10	8	9	10	9	10	9	9	9	10	7	9	136	5	10	5	6	10	10	10	5	10	6	4	5	10	10	10	116
10	70	77	2	3	4	18	17	4	8	25	44	2	5	3	1	1	1	1	10	5	0	9	3	8	8	0	3	58	5	4	4	8	8	4	4	3	2	8	4	4	8	8	5	79	3	2	3	3	3
11	59	66	2	10	5	13	34	6	4	17	40	3	3	8	3	9	10	2	10	7	6	4	10	9	10	5	10	106	8	10	10	10	10	8	10	8	6	10	10	10	10	10	8	138
12	59	64	2	1	7	14	25	5	5	19	36	4	6	3	5	10	6	2	10	10	10	7	9	10	8	3	9	108	8	10	10	6	6	8	9	6	9	7	6	9	8	5	9	116	0	1	1	1	2
13	54	60	2	3	4	14	22	0	2	12	42	5	9	9	7	10	10	10	10	7	5	10	6	9	10	10	8	130	8	10	7	9	9	9	9	7	7	4	8	9	10	9	7	122	2	3	3	0	2
14	67	70	2	4	5	11	19	1	5	8	32	3	6	10	3	10	10	1	5	1	0	10	9	10	5	7	4	91	8	10	9	9	8	1	2	7	5	9	9	9	8	4	2	100
15	64	69	1	15	1	24	29	7	3	21	32	7	5	4	7	6	5	9	10	6	10	9	6	10	10	9	5	111	7	8	5	8	8	10	10	5	7	10	10	10	10	9	6	123	2	3	0	0	2
16	63	72	1	3	2	11	24	0	1	18	33	6	9	8	7	5	6	9	10	7	10	10	8	10	10	8	9	126	7	7	6	10	10	9	6	10	2	10	6	10	10	8	6	117	0	1	2	0	2
17	69	72	2	4	1	16	30	1	1	11	22	3	5	7	1	2	2	7	5	1	1	9	3	7	9	5	6	70	6	9	5	10	8	8	5	6	9	9	10	10	9	6	9	119	2	3	1	0	1
18	69	74	2	0	0	2	3	0	3	7	27	1	3	6	3	9	10	10	10	7	4	10	10	10	10	10	8	120	2	5	4	8	10	3	8	7	7	10	8	10	8	10	7	107	0	0	0	0	0
19	50	54	2	6	0	13	29	2	0	17	34	3	9	10	9	5	3	10	10	10	9	2	2	9	4	7	4	103	9	9	8	9	9	10	10	9	10	7	7	9	5	8	7	126	2	1	0	3	3
20	60	70	2	2	4	5	11	2	5	13	17	5	10	10	10	8	8	9	10	10	10	7	9	10	9	7	6	133	7	9	7	8	10	7	10	8	8	6	4	9	10	6	5	114	3	1	1	1	3
21	68	76	2	3	0	8	7	0	0	9	12	8	7	7	8	6	9	8	10	10	10	9	10	9	9	10	7	129	8	8	7	9	6	10	10	9	9	6	9	9	10	9	8	127	2	2	2	0	0
22	74	79	1	1	3	5	10	0	3	24	47	0	10	10	5	10	10	5	10	5	5	10	9	10	9	8	7	123	8	9	9	10	9	7	10	7	6	10	9	9	8	9	8	128	2	2	0	1	3
23	55	60	1	16	4	15	30	8	3	11	30	1	5	9	2	9	8	4	9	7	8	9	5	9	9	9	9	111	8	10	10	10	10	6	10	8	7	10	10	10	10	10	8	137	0	2	0	0	1
24	75	84	1	0	2	7	19	1	4	14	43	2	5	9	2	2	4	10	10	0	6	7	7	9	8	4	3	86	8	10	7	10	10	9	9	6	7	9	10	10	9	6	7	127	1	3	0	0	2
25	54	59	2	0	2	8	21	1	1	13	17	12	4	3	3	10	10	10	10	10	10	9	9	9	7	9	9	122	5	5	10	10	8	10	10	10	10	10	10	4	10	8	10	130	0	2	0	0	0
26	43	54	1	0	2	14	21	1	1	13	30	1	9	10	9	8	7	10	10	9	10	8	10	10	4	9	4	127	8	10	8	9	9	5	10	7	10	10	10	9	9	10	10	134	3	3	3	3	3
27	59	62	2	8	5	12	17	7	2	12	29	10	9	10	9	9	8	5	10	9	4	5	6	9	1	4	9	107	8	9	7	6	6	7	10	9	9	5	8	8	3	8	8	111	1	2	1	0	1
28	52	61	1	5	0	5	14	1	1	6	28	1	5	10	6	8	7	9	10	10	10	5	6	8	9	8	6	117	6	8	6	7	6	8	9	7	10	8	7	9	10	9	7	117	2	1	2	0	1
29	72	74	2	4	0	7	11	2	2	12	11	5	7	10	9	10	10	7	10	9	8	10	6	4	10	7	7	124	7	9	3	9	9	3	9	9	9	9	6	4	9	4	9	108	1	0	1	0	1
30	66	69	2	0	5	9	13	2	0	10	18	3	5	7	5	5	4	8	10	7	10	9	3	10	7	8	8	106	7	5	7	10	4	10	10	10	10	10	8	10	6	9	7	123	2	2	1	2	1
31	40	45	2	6	0	16	18	2	0	19	37	7	8	10	8	10	10	7	10	10	8	10	8	10	10	10	8	137	10	10	9	10	10	10	10	8	10	10	10	6	10	10	10	143	0	1	1	2	2
32	61	68	1	7	4	17	36	9	1	10	39	0	7	10	7	9	10	4	10	7	5	10	5	6	3	6	5	104	8	7	8	9	5	5	9	8	9	10	7	9	9	8	9	120	1	3	2	1	2
33	62	67	1	6	5	15	34	2	1	17	24	4	7	4	3	4	3	8	9	8	6	7	8	7	3	6	7	90	7	6	6	5	5	3	9	10	10	8	6	9	6	8	10	108	1	3	1	1	2
34	65	70	1	4	1	16	25	0	3	13	36	3	5	10	4	5	10	10	10	5	10	5	5	10	10	9	5	113	6	8	6	9	9	9	9	8	9	9	9	6	8	7	9	121	3	3	3	2	3
35	76	84	1	7	2	14	23	6	1	9	28	7	5	10	4	9	5	8	10	1	6	9	7	8	10	9	6	107	8	9	9	6	7	9	10	6	9	9	9	10	10	8	9	128	1	2	1	0	2
36	56	61	1	0	1	8	26	0	3	7	26	0	6	9	8	9	8	8	10	9	10	10	7	10	6	10	9	129	7	7	6	6	6	10	10	10	10	10	8	10	10	9	8	127	1	1	1	0	0
37	53	57	1	4	1	8	21	0	1	9	22	0	4	10	5	9	10	9	10	5	4	9	10	10	3	9	6	113	4	9	4	9	10	9	10	6	5	9	9	10	9	8	6	117	2	3	0	0	3
38	66	73	1	9	1	5	13	1	2	17	37	3	6	8	5	10	9	8	10	8	10	10	9	9	5	9	6	122	8	9	8	10	10	7	10	8	9	10	10	10	8	7	7	131	1	2	1	1	2
39	74	83	2	12	1	22	35	13	5	34	49	8	6	8	2	4	4	10	10	8	9	5	5	2	7	7	6	93	5	8	3	4	4	6	3	10	2	3	4	7	8	4	6	77	3	3	0	1	2
40	77	83	1	1	0	4	25	0	0	8	32	2	7	9	4	9	10	10	10	8	9	8	7	6	10	10	9	126	9	10	6	8	9	10	10	5	8	10	4	9	7	10	10	125	1	2	1	0	0
41	62	66	1	4	5	20	44	1	4	17	37	8	8	9	7	9	7	10	10	5	9	9	9	9	6	7	6	120	7	7	5	9	9	10	10	6	10	8	8	10	8	8	8	123	0	2	1	1	2
42	63	66	1	1	0	4	26	0	0	7	28	0	10	10	10	10	7	5	9	9	10	10	9	9	9	9	5	131	9	10	8	9	9	10	10	8	9	9	9	9	10	9	10	138	0	3	0	0	1
43	43	46	2	0	1	9	11	2	1	13	19	5	7	9	8	6	9	7	10	9	10	6	5	9	5	9	5	114	6	10	8	4	8	8	10	10	10	8	5	7	5	9	4	112	1	2	2	3	1
44	62	68	1	0	1	7	18	1	0	25	59	4	7	7	5	9	6	3	9	6	9	9	9	9	10	9	9	116	8	10	6	9	9	7	9	5	4	9	9	9	10	6	9	119	0	0	0	0	1
45	63	66	1	12	1	13	23	1	4	14	27	2	6	5	5	9	5	10	10	4	8	10	6	9	5	4	6	102	4	5	4	8	8	6	10	3	4	8	8	10	8	4	4	94	1	3	2	0	1
46	63	64	1	1	0	4	11	0	0	6	18	0	8	8	8	8	9	9	10	7	10	9	6	9	10	7	9	127	9	9	8	9	9	8	10	10	10	9	6	9	9	8	7	130	0	1	1	0	1
47	66	70	2	0	0	3	19	1	1	5	27	1	3	8	3	9	9	9	9	7	9	9	9	9	8	8	6	115	4	8	5	10	10	10	10	7	10	10	8	10	10	6	5	123	1	2	3	0	1
48	70	73	1	7	3	23	31	4	4	17	28	6	8	8	6	8	8	8	9	6	5	8	5	8	8	8	8	111	5	8	3	8	8	7	10	3	4	4	10	10	10	8	8	106	1	3	1	2	2
49	60	61	2	4	2	12	21	5	2	7	20	11	2	5	2	5	9	10	10	7	6	8	5	3	9	9	5	95	8	9	6	7	9	9	10	8	9	10	6	5	9	9	8	122	1	2	2	2	2
50	53	58	1	1	4	7	27	2	3	21	47	4	10	10	7	10	10	7	10	7	10	9	7	10	10	4	10	131	5	8	4	5	5	9	9	4	9	5	6	9	9	10	6	103	0	0	0	0	3
51	67	72	1	5	1	12	25	3	2	8	30	0	9	9	6	9	8	8	9	6	9	9	5	9	9	9	8	122	9	9	9	10	5	5	9	8	9	10	8	10	10	9	9	129	1	3	1	1	3
52	58	63	1	0	0	1	10	2	6	17	29	3	3	3	5	4	3	10	10	7	10	5	3	9	10	5	10	97	4	2	6	4	4	3	10	8	10	4	3	10	10	3	10	91	0	0	0	0	0
53	74	75	2	0	5	20	42	1	6	14	30	5	5	8	4	8	5	3	6	3	4	9	9	6	10	3	10	93	5	10	7	5	5	1	7	7	9	9	10	8	10	7	8	108	0	0	0	0	0
54	66	69	1	0	0	5	15	0	1	6	27	2	7	4	6	5	5	10	10	8	10	5	7	9	6	8	7	107	5	8	5	7	8	10	10	7	10	9	8	6	8	7	10	118	0	2	0	0	3
55	79	85	2	11	3	15	33	11	6	28	41	13	2	8	2	4	5	9	4	2	3	7	4	6	7	8	8	79	2	7	2	3	7	3	5	6	3	6	10	6	10	10	10	90	0	1	0	1	2
56	65	73	1	22	6	15	37	9	6	18	46	3	6	9	6	5	8	5	8	7	6	8	6	6	9	5	7	101	7	7	7	8	10	6	7	5	1	7	7	10	10	8	8	108	0	0	0	0	0
57	59	60	1	5	5	14	26	2	6	13	31	2	5	6	6	6	4	6	10	6	9	9	8	9	9	5	4	102	7	9	8	5	5	3	9	7	6	6	5	10	9	4	4	97	3	3	0	0	3
58	64	66	1	7	7	17	24	5	7	5	25	2	2	10	3	7	7	9	9	6	9	9	9	9	9	9	9	116	10	8	7	10	7	8	10	7	10	10	10	10	10	10	10	137	1	3	1	2	2
59	64	69	1	0	3	6	20	1	4	12	30	4	4	8	2	4	4	5	10	5	7	6	6	10	7	5	6	89	6	9	6	8	6	6	10	4	5	5	8	10	10	5	4	102	3	3	1	1	3
60	58	64	1	0	1	9	30	0	5	17	39	2	7	9	5	5	9	8	10	5	8	4	8	9	10	9	9	115	9	9	7	4	7	3	9	8	9	3	4	9	10	5	5	101	1	2	0	0	0
61	58	59	1	5	1	19	33	6	3	14	33	7	3	9	3	9	6	7	10	4	4	10	10	10	10	6	6	107	4	9	4	8	9	4	4	5	5	9	10	10	9	9	7	106	3	2	2	3	3
62	63	63	2	11	7	21	38	3	3	23	41	1	7	8	7	5	9	10	10	10	10	10	9	10	9	0	3	117	6	5	8	9	5	10	10	8	6	9	5	9	8	5	8	111	3	3	2	0	0
63	45	46	2	1	3	7	16	1	3	12	25	3	2	7	4	5	5	7	10	8	10	9	7	9	10	3	9	105	1	8	1	6	2	8	10	9	10	10	6	10	10	3	10	104	0	0	0	0	0
64	63	67	2	3	4	17	33	1	6	23	35	4	5	3	4	9	9	9	10	5	4	9	6	7	8	8	9	105	4	4	5	2	2	6	10	10	10	10	6	3	6	4	9	91	2	3	2	0	3
65	63	65	2	1	2	15	28	2	3	17	41	3	6	9	3	9	5	10	10	8	9	10	10	9	10	8	8	124	8	10	10	10	10	10	10	10	10	10	10	10	10	10	10	148	1	3	1	0	1
66	75	79	2	1	2	12	23	2	4	24	46	5	8	5	7	6	8	10	10	8	10	7	8	10	10	9	7	123	5	8	3	8	5	9	10	3	3	3	3	10	10	6	6	92	3	2	2	3	2
67	69	71	2	7	5	13	20	3	2	7	26	2	7	8	4	9	7	6	10	7	8	6	10	6	10	6	8	112	7	9	6	9	9	6	10	8	10	7	10	6	8	7	10	122	1	2	3	2	1
68	39	44	1	0	0	8	15	0	0	2	20	5	7	9	7	9	5	7	10	10	10	6	10	10	8	10	9	127	7	9	5	9	9	9	10	10	10	9	9	9	9	9	10	133	1	3	0	0	3
69	80	81	2	7	3	12	32	2	4	16	24	2	6	4	4	10	10	10	10	1	4	10	8	10	10	4	10	111	3	3	3	9	8	10	10	1	3	10	4	9	7	6	9	95	0	0	0	0	0
70	48	50	1	1	2	11	42	5	4	15	47	3	4	7	3	5	10	5	10	5	5	5	8	5	10	9	6	97	6	6	4	10	10	10	10	8	3	4	7	9	10	10	10	117	0	2	3	0	1
71	62	66	1	15	1	21	27	6	4	13	29	7	8	9	9	7	9	9	10	8	8	9	9	9	9	9	9	131	7	7	5	9	7	4	9	6	10	10	10	10	9	9	10	122	1	0	1	0	3
72	67	71	2	1	2	8	26	5	1	13	37	7	5	5	6	8	7	10	10	7	9	5	4	5	9	9	9	108	8	9	5	6	5	6	10	6	9	5	6	7	7	6	5	100	0	1	0	0	0
73	69	70	2	2	2	7	28	3	2	8	35	3	8	9	7	9	5	6	9	7	7	9	7	10	10	9	5	117	7	10	6	10	10	4	9	9	10	10	10	10	6	6	8	125	2	0	0	2	3
74	69	72	2	1	0	4	20	5	0	7	26	2	7	10	6	6	8	9	10	8	9	6	9	7	9	7	8	119	7	10	6	8	8	10	10	7	5	10	8	10	10	6	10	125	2	3	0	0	0
75	62	65	2	3	1	9	19	6	6	19	30	12	5	8	4	9	9	3	9	10	10	7	9	3	7	9	6	108	4	5	4	6	4	5	10	10	8	6	7	5	5	8	7	94	2	1	0	1	1
76	60	63	1	2	2	4	23	0	2	12	40	0	8	10	9	10	5	3	9	9	9	9	10	9	9	9	8	126	7	10	8	10	4	10	10	8	7	10	10	10	10	8	9	131	1	2	0	0	0
77	80	84	1	1	2	15	29	3	4	21	38	3	9	7	7	5	5	10	9	5	5	6	6	9	7	3	6	99	8	8	9	9	9	10	10	8	6	9	7	10	7	6	6	122	0	3	1	0	2
78	59	61	2	3	3	17	36	5	1	18	33	4	5	5	5	10	7	5	0	8	5	10	7	5	10	6	5	93	7	10	5	9	9	6	8	7	8	5	5	9	9	8	6	111	3	3	3	3	3
79	64	67	1	0	1	7	18	0	3	13	22	1	8	10	8	8	4	4	6	10	10	10	6	9	9	10	6	118	10	10	10	10	10	8	10	10	10	10	10	10	10	10	7	145	0	3	3	0	3
80	57	60	2	1	2	7	11	4	2	8	23	2	8	7	10	10	6	10	10	10	10	10	10	7	10	10	10	138	7	9	7	9	9	10	10	7	4	5	6	8	10	5	8	114	1	2	0	1	1
81	63	65	1	0	2	10	24	1	0	15	27	4	4	4	3	7	9	3	10	8	10	7	5	10	10	5	5	100	5	3	4	6	7	6	9	10	10	8	9	9	10	7	5	108	2	2	0	2	1
82	65	72	1	4	5	11	28	3	6	24	51	5	8	4	6	8	6	4	4	3	5	4	4	10	5	5	8	84	6	10	4	4	7	8	5	3	3	5	10	10	9	5	8	97	1	2	3	0	2
83	44	47	2	2	5	12	28	4	4	13	18	4	7	6	6	8	8	7	10	10	10	10	6	10	5	7	6	116	7	7	8	5	5	8	10	10	10	10	6	10	5	6	8	115	2	2	0	0	0
84	64	67	1	6	0	7	18	1	1	9	23	2	3	10	4	7	5	9	9	10	10	5	5	9	10	5	6	107	4	6	5	9	9	2	10	6	6	10	4	10	10	4	6	101	3	3	0	1	2
85	66	69	1	1	0	11	26	0	4	11	43	5	8	9	7	6	8	9	9	8	9	9	6	9	7	7	8	119	10	9	9	8	9	9	10	9	10	10	7	6	8	9	8	131	0	3	2	0	3
86	81	84	1	6	0	11	28	1	3	7	38	1	6	4	8	8	8	9	9	7	9	8	8	9	7	8	8	116	4	3	6	8	8	6	10	6	10	10	10	10	10	9	6	116	1	1	0	0	0
87	62	65	1	1	0	5	26	0	1	8	28	2	8	10	7	10	10	10	10	10	10	10	10	10	10	10	8	143	7	10	9	9	9	10	10	8	10	10	8	10	10	10	7	137	0	1	1	0	2
88	78	81	1	12	2	17	31	2	6	21	41	5	8	6	6	10	10	10	10	9	10	10	7	10	10	7	10	133	4	6	3	8	6	5	9	4	7	3	9	10	10	5	5	94	0	2	0	0	3
89	76	79	1	1	5	19	48	3	5	10	38	4	9	6	8	7	6	6	10	5	5	7	5	10	6	8	9	107	5	8	4	6	6	8	7	3	5	6	9	9	9	5	10	100	2	2	2	1	2
90	77	79	1	0	3	17	26	2	4	9	38	4	4	2	2	3	8	7	10	4	10	4	4	10	3	9	10	90	5	3	3	3	4	8	10	6	8	3	10	10	10	4	7	94	0	0	0	0	2
91	77	80	2	2	3	18	42	1	4	22	55	1	5	10	4	6	7	10	9	7	8	8	8	10	5	6	8	111	5	9	6	9	9	9	9	9	7	8	7	8	6	7	6	114	3	3	3	2	0
92	75	78	2	2	2	8	34	3	5	15	34	2	4	2	8	7	7	9	9	9	10	9	9	10	9	6	9	117	8	8	6	9	9	9	10	8	6	9	9	9	7	5	3	115	0	0	0	0	0
93	68	71	2	0	1	7	34	2	4	24	39	3	8	8	5	9	0	3	10	6	10	8	8	9	5	7	0	96	7	10	3	5	5	4	10	3	5	7	10	9	10	7	7	102	1	2	2	1	0
94	66	71	1	1	1	8	23	1	3	10	29	2	5	10	4	2	4	10	10	10	7	2	5	10	10	7	9	105	6	8	6	9	7	10	10	8	9	7	5	4	10	9	7	115	2	1	0	0	0
95	54	57	1	1	1	5	22	5	5	21	19	12	5	6	7	8	8	10	10	9	10	8	10	6	9	9	9	124	1	7	1	2	8	10	10	5	10	6	10	10	5	8	6	99	2	2	2	0	3
96	69	71	2	2	3	7	21	1	2	7	30	1	7	9	6	9	7	7	10	8	9	10	8	10	9	8	7	124	7	10	6	6	5	4	9	6	9	6	6	5	9	7	7	102	2	2	2	2	3
97	79	80	2	6	2	9	27	7	5	22	50	2	7	9	6	9	9	9	10	6	9	10	9	10	10	8	10	131	8	9	7	8	8	10	10	7	9	9	9	10	8	8	9	129	0	0	0	0	0
98	58	61	2	1	0	4	13	0	0	3	17	1	9	9	9	9	9	10	10	10	10	10	10	10	10	10	10	145	9	9	9	10	10	10	10	9	10	10	5	5	8	10	9	133	0	0	0	0	1
99	67	70	1	5	2	10	19	2	3	17	30	10	2	9	1	8	2	2	10	8	8	10	5	6	8	6	6	91	2	7	5	5	4	3	9	5	5	10	6	6	9	10	9	95	3	3	1	2	2
100	66	67	2	2	2	18	40	9	1	16	34	11	3	7	2	3	3	2	10	3	9	7	5	7	7	5	9	82	7	10	4	5	9	7	10	4	9	7	5	10	10	9	8	114	2	1	1	2	1
101	69	72	1	11	0	10	25	0	1	12	38	0	9	9	9	9	9	10	10	10	10	10	10	10	10	10	7	142	5	9	7	9	9	6	9	7	8	10	10	10	8	8	7	122	1	1	0	0	3
102	65	67	1	3	2	10	31	1	3	12	40	7	3	9	2	9	8	9	10	7	9	10	9	10	8	8	10	121	5	5	4	9	6	10	10	4	8	9	10	9	7	8	9	113	2	2	1	0	2
103	72	74	1	4	1	19	37	9	2	17	42	6	6	8	6	9	9	9	9	8	9	9	9	6	6	6	9	118	6	8	5	9	9	9	10	7	9	10	9	6	7	10	8	122	1	1	0	0	0
[truncated: 20 more columns]
